# Supplementary material for: Changes of Host Immunity Mediated by IFN-γ+ CD8+ T Cells in Children with Adenovirus Pneumonia in Different Severity of Illness
Source: Viruses. 2021 Nov 28;13(12):2384. doi: 10.3390/v13122384 (PMC8708941; doi:10.3390/v13122384)
Supplement: Supplementary file 1 [file viruses-13-02384-s001.zip]

Archive with 1 entries (1 files):
- viruses-1438287-supplementary.pdf
